# Supplementary material for: A Review of Emerging Biomarkers Connecting Diabetes and Ischemic Stroke: Implications for Early Detection and Risk Stratification
Source: J Diabetes Res. 2026 Jan 20;2026:2719491. doi: 10.1155/jdr/2719491 (PMC12817486; doi:10.1155/jdr/2719491)
Supplement: Supplementary file 1 — Supporting Information Additional supporting information can be found online in the Supporting Information section. PRISMA checklist and all related supporting information are provided in the supporting material. [file JDR-2026-2719491-s001.zip]

Archive with 2 entries (2 files):
- Hussein et al. review PRISMA checklist.docx
- Hussein et al. supplementary material (tracked changes).docx
